# Supplementary material for: Impact of Plant Oil Supplementation on Lipid Production and Fatty Acid Composition in Cunninghamella elegans TISTR 3370
Source: Microorganisms. 2024 May 15;12(5):992. doi: 10.3390/microorganisms12050992 (PMC11124419; doi:10.3390/microorganisms12050992)
Supplement: Supplementary file 1 [file microorganisms-12-00992-s001.zip]

Archive with 1 entries (1 files):
- microorganisms-2994595-supplementary.pdf
